# Supplementary material for: Bellymount enables longitudinal, intravital imaging of abdominal organs and the gut microbiota in adult Drosophila
Source: PLoS Biol. 2020 Jan 27;18(1):e3000567. doi: 10.1371/journal.pbio.3000567 (PMC7004386; doi:10.1371/journal.pbio.3000567)
Supplement: S1 Data — (XLSX) [file pbio.3000567.s019.xlsx]

## Sheet: Sheet1
Fig 3C	(Each value represents the number of cells in a clone; grey box represents days that the clone was not imaged and no data was acquired)
	Days
	0	1	2	3	4	5	6	7
Top row graph 1 (top left)	3			5			5
Top row graph 2	3			5				7
Top row graph 3	4				5		4
Top row graph 4 (top right)	3			3			3
Bottom row graph 1 (bottom left)	3				4		6
Bottom row graph 2	3				2		10
Bottom row graph 3	3				2		8
Bottom row graph 4 (bottom right)	1			1			1
Fig 3E	(Each value represents the nuclear volume of an individual cell within the MARCM clone)
Day 0	65	79.3	158
Day 4	33.9	71.1	96.9	164
Day 6	71.2	73.2	127	453	513	699
Fig 3H	(Each value represents the nuclear volume of an individual cell within the MARCM clone)
Day 0	45.4	48	142
Day 4	98.1	233
Day 6	17.3	18	27.2	32.1	32.7	47	124	471	599	1029
Fig 3K	(Each value represents the nuclear volume of an individual cell within the MARCM clone)
Day 0	73.5	192	267	371
Day 4	51.9	58.2	60.2	310	585
Day 6	66.9	106	479	505
