# Supplementary material for: Bellymount enables longitudinal, intravital imaging of abdominal organs and the gut microbiota in adult Drosophila
Source: PLoS Biol. 2020 Jan 27;18(1):e3000567. doi: 10.1371/journal.pbio.3000567 (PMC7004386; doi:10.1371/journal.pbio.3000567)
Supplement: S2 Data — (XLSX) [file pbio.3000567.s020.xlsx]

## Sheet: Sheet1
Fig 4B	(Each value represents the CFUs from one individual fly)
Day 0	117000000	117000000	23400000
Day 1	15600000	62500000	15600000
Day 2	6250000	12500000	2190000
Day 3	188000	625000	625000
Day 4	1560000	4690000	938000
Day 5	1250000	1250000	1250000
Day 6	6250000	625000	125000
