# Supplementary material for: Bellymount enables longitudinal, intravital imaging of abdominal organs and the gut microbiota in adult Drosophila
Source: PLoS Biol. 2020 Jan 27;18(1):e3000567. doi: 10.1371/journal.pbio.3000567 (PMC7004386; doi:10.1371/journal.pbio.3000567)
Supplement: S3 Data — (XLSX) [file pbio.3000567.s021.xlsx]

## Sheet: Sheet1
S1 Fig	(Each value represents the number of flies alive at each timepoint)
	0	1	2	3	4	5	6	7	8	9	10	11	12	13	14	15	16	17	18	19	20	21	22	23	24	25	26	27	28	29	30	31	32	33	34	35	36	37	38	39	40	41	42	43	44	45	46	47	48
Control	49	49	49	49	49	49	49	49	49	49	49	49	47	47	47	47	46	46	46	46	46	46	46	46	46	46	46	43	38	38	37	36	35	34	32	32	31	28	24	21	18	17	16	16	15	13	11	10	9
Glued	50	46	46	46	46	45	45	44	44	44	44	43	40	40	40	39	38	38	38	38	38	38	36	35	34	32	29	27	26	25	22	22	22	21	21	19	19	19	15	14	13	11	10	9	8	8	8	7	5
[truncated: 12 more columns]
