# Supplementary material for: Bellymount enables longitudinal, intravital imaging of abdominal organs and the gut microbiota in adult Drosophila
Source: PLoS Biol. 2020 Jan 27;18(1):e3000567. doi: 10.1371/journal.pbio.3000567 (PMC7004386; doi:10.1371/journal.pbio.3000567)
Supplement: S4 Data — (XLSX) [file pbio.3000567.s022.xlsx]

## Sheet: Sheet1
S5 Fig	(Each value represents the nuclear volume of an individual cell)
stem cells	62.7	57.4	64.7	99.5	71.5	102	90.5	64.8	55.5	75.1	64.5	53.1
enteroblasts	122	254	162	121	91.3	202	162	89.8	268	148	48	127	407	236
enterocytes	329	418	491	224	597	644	257	297	346	249	264	428
